# Supplementary material for: The Wide Complex Tachycardia Formula: Derivation and validation data
Source: Data Brief. 2019 Apr 17;24:103924. doi: 10.1016/j.dib.2019.103924 (PMC6488762; doi:10.1016/j.dib.2019.103924)
Supplement: Supplementary file 1 — Multimedia component 1 [file mmc1.zip]

Archive with 6 entries (6 files):
- dib_103924_coi_disclosure for Data-in-brief article - AKashou.pdf
- dib_103924_coi_disclosure for Data-in-brief article adammay.pdf
- dib_103924_coi_disclosure for Data-in-brief article Asirvatham.pdf
- dib_103924_coi_disclosure for Data-in-brief article Desimone.pdf
- dib_103924_coi_disclosure for Data-in-brief article hodge.pdf
- dib_103924_Noseworthy coi_disclosure for Data-in-brief article.pdf
